# Supplementary material for: High-Level Secretory Expression of Recombinant Type XVII Human-like Collagen in Komagataella phaffii
Source: Int J Mol Sci. 2026 Jun 22;27(12):5613. doi: 10.3390/ijms27125613 (PMC13299338; doi:10.3390/ijms27125613)
Supplement: Supplementary file 1 [file ijms-27-05613-s001.zip]

Archive with 1 entries (1 files):
- ijms-4279413-supplementary.pdf
